# Supplementary material for: Morphological and genetic evidence for the Sarcaulus brasiliensis complex (Sapotaceae, Chyrsophylloideae) reveals a new species from the rainforests of the Middle Magdalena Valley, Colombia
Source: PhytoKeys. 2026 Apr 9;273:37–54. doi: 10.3897/phytokeys.273.175192 (PMC13087655; doi:10.3897/phytokeys.273.175192)
Supplement: XML Treatment for Sarcaulus [file phytokeys.273.175192-treatment1.xml]

<!DOCTYPE tp:taxon-treatment
  PUBLIC "-//TaxonX//DTD Taxonomic Treatment Publishing DTD v0 20100105//EN" "tax-treatment-NSO.dtd">
<tp:taxon-treatment xmlns:tp="http://www.plazi.org/taxpub"><tp:treatment-meta><kwd-group><label>Taxon classification</label><kwd>
                <named-content content-type="kingdom">Plantae</named-content>
              </kwd><kwd>
                <named-content content-type="order">Ericales</named-content>
              </kwd><kwd>
                <named-content content-type="family">Sapotaceae</named-content>
              </kwd></kwd-group><mixed-citation publication-type="journal"><person-group><name><surname>Jaramillo</surname><given-names>M. Alejandra</given-names></name><name><surname>Pennington</surname><given-names>Terence D.</given-names></name><name><surname>Aymard-Corredor</surname><given-names>Gerardo A.</given-names></name><name><surname>Majin-Ladino</surname><given-names>Andrés F.</given-names></name></person-group><article-title>Morphological and genetic evidence for the <italic><tp:taxon-name><tp:taxon-name-part taxon-name-part-type="genus" reg="Sarcaulus">Sarcaulus</tp:taxon-name-part> <tp:taxon-name-part taxon-name-part-type="species" reg="brasiliensis">brasiliensis</tp:taxon-name-part></tp:taxon-name></italic> complex (<tp:taxon-name><tp:taxon-name-part taxon-name-part-type="family" reg="Sapotaceae">Sapotaceae</tp:taxon-name-part></tp:taxon-name>, <tp:taxon-name><tp:taxon-name-part taxon-name-part-type="subfamily" reg="Chyrsophylloideae">Chyrsophylloideae</tp:taxon-name-part></tp:taxon-name>) reveals a new species from the rainforests of the Middle Magdalena Valley, Colombia</article-title><source>PhytoKeys</source><day>09</day><month>04</month><year>2026</year><volume>273</volume><fpage>37</fpage><lpage>54</lpage><pub-id pub-id-type="doi">10.3897/phytokeys.273.175192</pub-id></mixed-citation></tp:treatment-meta><tp:nomenclature><tp:taxon-name><object-id xmlns:xlink="http://www.w3.org/1999/xlink" content-type="arpha" xlink:type="simple">CECEA564-5293-5597-93FC-C7983D03C328</object-id>
                    		<tp:taxon-name-part taxon-name-part-type="genus" reg="Sarcaulus">Sarcaulus</tp:taxon-name-part>
                    	</tp:taxon-name><tp:taxon-authority>Radlkofer, Sitzungsber. Math.- Phys. Cl.Königl. Bayer. Akad. Wiss. Miinchen 12: 310. 1882.</tp:taxon-authority></tp:nomenclature><tp:treatment-sec sec-type="Type"><title>Type.</title><p><italic><tp:taxon-name><tp:taxon-name-part taxon-name-part-type="genus" reg="Sarcaulus">Sarcaulus</tp:taxon-name-part> <tp:taxon-name-part taxon-name-part-type="species" reg="macrophyllus">macrophyllus</tp:taxon-name-part></tp:taxon-name></italic> (Martius) Radlkofer (=<italic><tp:taxon-name><tp:taxon-name-part taxon-name-part-type="genus" reg="Chrysophyllum">Chrysophyllum</tp:taxon-name-part> <tp:taxon-name-part taxon-name-part-type="species" reg="macro">macro</tp:taxon-name-part></tp:taxon-name></italic>-<italic>phyllum</italic> Martius).</p></tp:treatment-sec><tp:treatment-sec sec-type="Description"><title>Description.</title><p><bold><italic>Trees</italic></bold> to 30 m high. <bold><italic>Leaves</italic></bold> spaced, slightly spirally arranged or alternate and distichous, venation eucamptodromous or brochidodromous. <bold><italic>Flowers</italic></bold> unisexual (plant dioecious) or bisexual. <bold><italic>Calyx</italic></bold> has a single whorl of five sepals. <bold><italic>Corolla</italic></bold> globose, broadly cyathiform or subrotate, tube and/or petals weakly to strongly carnose, corolla tube equaling or slightly exceeding the lobes; lobes usually five, slightly imbricate or subvalvate. <bold><italic>Stamens</italic></bold> five, fixed at the top of the corolla tube, exserted; filaments short, swollen; anthers strongly inflexed. <bold><italic>Staminodes</italic></bold> five, thick, carnose, erect, or incurved against the style. Disk absent. <bold><italic>Ovary</italic></bold> 1–5-locular. <bold><italic>Fruit</italic></bold> a berry. <bold><italic>Seeds</italic></bold> 1-several, laterally compressed, testa smooth or wrinkled, shining; scar adaxial, full-length; embryo with plano-convex, free cotyledons, radicle extending to the surface; endosperm absent.</p></tp:treatment-sec></tp:taxon-treatment>
