# Supplementary material for: Morphological and genetic evidence for the Sarcaulus brasiliensis complex (Sapotaceae, Chyrsophylloideae) reveals a new species from the rainforests of the Middle Magdalena Valley, Colombia
Source: PhytoKeys. 2026 Apr 9;273:37–54. doi: 10.3897/phytokeys.273.175192 (PMC13087655; doi:10.3897/phytokeys.273.175192)
Supplement: XML Treatment for Sarcaulus paujilensis [file phytokeys.273.175192-treatment2.xml]

<!DOCTYPE tp:taxon-treatment
  PUBLIC "-//TaxonX//DTD Taxonomic Treatment Publishing DTD v0 20100105//EN" "tax-treatment-NSO.dtd">
<tp:taxon-treatment xmlns:tp="http://www.plazi.org/taxpub"><tp:treatment-meta><kwd-group><label>Taxon classification</label><kwd>
                <named-content content-type="kingdom">Plantae</named-content>
              </kwd><kwd>
                <named-content content-type="order">Ericales</named-content>
              </kwd><kwd>
                <named-content content-type="family">Sapotaceae</named-content>
              </kwd></kwd-group><mixed-citation publication-type="journal"><person-group><name><surname>Jaramillo</surname><given-names>M. Alejandra</given-names></name><name><surname>Pennington</surname><given-names>Terence D.</given-names></name><name><surname>Aymard-Corredor</surname><given-names>Gerardo A.</given-names></name><name><surname>Majin-Ladino</surname><given-names>Andrés F.</given-names></name></person-group><article-title>Morphological and genetic evidence for the <italic><tp:taxon-name><tp:taxon-name-part taxon-name-part-type="genus" reg="Sarcaulus">Sarcaulus</tp:taxon-name-part> <tp:taxon-name-part taxon-name-part-type="species" reg="brasiliensis">brasiliensis</tp:taxon-name-part></tp:taxon-name></italic> complex (<tp:taxon-name><tp:taxon-name-part taxon-name-part-type="family" reg="Sapotaceae">Sapotaceae</tp:taxon-name-part></tp:taxon-name>, <tp:taxon-name><tp:taxon-name-part taxon-name-part-type="subfamily" reg="Chyrsophylloideae">Chyrsophylloideae</tp:taxon-name-part></tp:taxon-name>) reveals a new species from the rainforests of the Middle Magdalena Valley, Colombia</article-title><source>PhytoKeys</source><day>09</day><month>04</month><year>2026</year><volume>273</volume><fpage>37</fpage><lpage>54</lpage><pub-id pub-id-type="doi">10.3897/phytokeys.273.175192</pub-id></mixed-citation></tp:treatment-meta><tp:nomenclature><tp:taxon-name><object-id xmlns:xlink="http://www.w3.org/1999/xlink" content-type="arpha" xlink:type="simple">BD19A09B-3873-572E-9DD0-339DDC490EE6</object-id>
                    		<tp:taxon-name-part taxon-name-part-type="genus" reg="Sarcaulus">Sarcaulus</tp:taxon-name-part> <tp:taxon-name-part taxon-name-part-type="species" reg="paujilensis">paujilensis</tp:taxon-name-part>
                    	
                    		<object-id xmlns:xlink="http://www.w3.org/1999/xlink" content-type="ipni" xlink:type="simple">urn:lsid:ipni.org:names:77378402-1</object-id>
                    	</tp:taxon-name><tp:taxon-authority>M.A.Jaram. &amp; T. D.Penn.</tp:taxon-authority><tp:taxon-status xmlns:xlink="http://www.w3.org/1999/xlink" xlink:type="simple">sp. nov.</tp:taxon-status></tp:nomenclature><tp:treatment-sec sec-type="Type"><title>Type.</title><p>Colombia • Boyacá, Municipio Puerto Pinzón, Reserva Proaves El Paujil, <named-content xmlns:xlink="http://www.w3.org/1999/xlink" content-type="dwc:verbatimCoordinates" xlink:type="simple">6°03'01"N, 74°15'51"W</named-content>, 200 m, 9 May. 2024, [fl], <italic>Lizette Sierra, Paula Lara &amp; Luisa Suarez LNS00-7</italic> (Holotype: UMNG-H). Figs <xref ref-type="fig" rid="F2">2</xref>, <xref ref-type="fig" rid="F3">3</xref>.</p></tp:treatment-sec><tp:treatment-sec sec-type="Diagnosis"><title>Diagnosis.</title><p><italic><tp:taxon-name><tp:taxon-name-part taxon-name-part-type="genus" reg="Sarcaulus">Sarcaulus</tp:taxon-name-part> <tp:taxon-name-part taxon-name-part-type="species" reg="paujilensis">paujilensis</tp:taxon-name-part></tp:taxon-name></italic> resembles <italic><tp:taxon-name><tp:taxon-name-part taxon-name-part-type="genus" reg="Sarcaulus">S.</tp:taxon-name-part> <tp:taxon-name-part taxon-name-part-type="species" reg="oblatus">oblatus</tp:taxon-name-part></tp:taxon-name></italic>, however, this new species can be differentiated from the latter by having leaves oblanceolate to oblong (vs. elliptic to narrowly oblong-elliptic), petiole 1.7–2.5 cm long (vs. 8–15 mm long), flowers paired (vs. fascicles 5-many-flowered), bisexual (vs unisexual), sepals 5–6 mm (vs. 2.5–3 mm), staminodes ca. 2 mm long (vs. 0.5–1 mm), ovary 1–4-locular, shortly sericeous (vs. 4­5-locular, minutely adpressed puberulent), fruits ca. 50 × 25–30 mm, ovoid (vs. 22–25 × 30–32 mm, oblate), and seeds 25–28 mm long (vs. seeds 17–18 mm long).</p></tp:treatment-sec><tp:treatment-sec sec-type="Description"><title>Description.</title><p><bold><italic>Tree</italic></bold> to 15–40 m tall; young branches pilose, becoming glabrous when mature. <bold><italic>Leaves</italic></bold> spaced, slightly spirally arranged, appearing distichous, 21–26 × 6.0–7.1 cm, oblanceolate to oblong, apex shortly acuminate, base acute, coriaceous, glabrous on both surfaces; venation brochidodromous, midrib and secondary veins sunken on the adaxial surface, secondary veins 12–14 pairs, parallel, arcuate; intersecondaries absent; tertiaries reticulate. <bold><italic>Petioles</italic></bold> 1.7–2.5 cm long, channeled, glabrous. <bold><italic>Inflorescences</italic></bold> of paired flowers, axillary. <bold><italic>Pedicel</italic></bold> ca. 3 mm long, densely ochreous sericeous. <bold><italic>Flowers</italic></bold> bisexual. <bold><italic>Sepals</italic></bold> five, 5–6 × 4–5 mm, broadly ovate, apex acute–obtuse, appressed ochreous sericeous on both surfaces. <bold><italic>Corolla</italic></bold> cyathiform, lobes carnose, fused 1.0–1.3 mm, lobes 4–6 × 3–4 mm, ovate, apex obtuse, glabrous on both surfaces, margin papillate. <bold><italic>Stamens</italic></bold> 5; fixed at ca. 1.0 mm from the base of the corolla lobes, filaments ca. 1.0 mm long, not geniculate, glabrous; anthers 1.75–2.0× ca. 1 mm, cordate-deltate, glabrous. <bold><italic>Staminodes</italic></bold> 5, ca. 2 mm long, triangular. Disk absent. <bold><italic>Ovary</italic></bold> globose with a truncate apex, 1–4 locules, shortly sericeous; style 0.8–0.9 mm long during anthesis, glabrous; style-head capitate. <bold><italic>Fruits</italic></bold> ca. 5 × 2.5–3 cm, green immature, yellow-orange to mature, ovoid, apex acute, smooth, sericeous ochre, thickened receptacle at the base of the fruit, 7–8× ca. 10 mm. <bold><italic>Seeds</italic></bold> 1 to 4, 25–28 × 10–12 mm, shape oblong-elliptic, laterally compressed, testa smooth and glossy; scar 4–5 mm wide, oblong, extending the length of the seed; endosperm absent.</p></tp:treatment-sec><tp:treatment-sec sec-type="Phenology"><title>Phenology.</title><p>Specimens in flower were collected in May, in fruit in October, and in February.</p></tp:treatment-sec><tp:treatment-sec sec-type="Eponomy"><title>Eponomy.</title><p><italic><tp:taxon-name><tp:taxon-name-part taxon-name-part-type="genus" reg="Sarcaulus">Sarcaulus</tp:taxon-name-part> <tp:taxon-name-part taxon-name-part-type="species" reg="paujilensis">paujilensis</tp:taxon-name-part></tp:taxon-name></italic> is named after Reserva Proaves “El Paujil”. We honor the efforts of the reserve personnel, who have continuously protected the biodiversity of the Middle Magdalena Valley lowland and lower-montane rainforest for over 20 years.</p></tp:treatment-sec><tp:treatment-sec sec-type="Distribution and habitat"><title>Distribution and habitat.</title><p>The species is known to occur in lowland rainforest remnants at elevations of 200–300 m.</p></tp:treatment-sec><tp:treatment-sec sec-type="Preliminary conservation status"><title>Preliminary conservation status.</title><p>This species is currently known only from the type locality and three specimens from the same area. However, under <xref ref-type="bibr" rid="B13">IUCN (2024)</xref> guidelines, there is insufficient data to accurately determine its conservation status; it is listed as Data Deficient (DD) and reported here as a rare species. Although conservation status assessments can be made for species with such small numbers of collections (<xref ref-type="bibr" rid="B25">Rivers et al. 2011</xref>), it may be difficult to determine whether the appearance of rarity in a species is due to the lack of, or outdated, data, collection artifact, or to its actual rarity (<xref ref-type="bibr" rid="B39">Verspagen and Erkens 2022</xref>).</p><p>The conservation of these forests is at risk due to ongoing deforestation in the middle Magdalena Valley, especially from 1985 to 2000 (<xref ref-type="bibr" rid="B26">Rodríguez Eraso et al. 2013</xref>) and in recent years (<xref ref-type="bibr" rid="B27">Salgado et al. 2022</xref>). Deforestation, degradation, and water pollution continue to expand (<xref ref-type="bibr" rid="B27">Salgado et al. 2022</xref>), driven by significantly greater agricultural use, pasture, selective logging, illicit crops, and mining. Fortunately, the area where <italic><tp:taxon-name><tp:taxon-name-part taxon-name-part-type="genus" reg="Sarcaulus">Sarcaulus</tp:taxon-name-part> <tp:taxon-name-part taxon-name-part-type="species" reg="paujilensis">paujilensis</tp:taxon-name-part></tp:taxon-name></italic> occurs is part of the Reserva Proaves El Paujil, a private reserve designed to protect bird diversity and safeguard the forests where the birds occur.</p></tp:treatment-sec><tp:treatment-sec sec-type="Taxonomic notes"><title>Taxonomic notes.</title><p>This new species is morphologically most similar to <italic><tp:taxon-name><tp:taxon-name-part taxon-name-part-type="genus" reg="Sarcaulus">Sarcaulus</tp:taxon-name-part> <tp:taxon-name-part taxon-name-part-type="species" reg="oblatus">oblatus</tp:taxon-name-part></tp:taxon-name></italic> (Pennington, 1990). Both species have glabrous leaves and relatively short pedicels, ca. 1.5–4 mm long, compared to more than 10 mm long in the other species. <italic><tp:taxon-name><tp:taxon-name-part taxon-name-part-type="genus" reg="Sarcaulus">S.</tp:taxon-name-part> <tp:taxon-name-part taxon-name-part-type="species" reg="oblatus">oblatus</tp:taxon-name-part></tp:taxon-name></italic> is endemic to the NW Amazon of Ecuador, while <italic><tp:taxon-name><tp:taxon-name-part taxon-name-part-type="genus" reg="Sarcaulus">S.</tp:taxon-name-part> <tp:taxon-name-part taxon-name-part-type="species" reg="paujilensis">paujilensis</tp:taxon-name-part></tp:taxon-name></italic> is found across the Andes in the middle Magdalena Valley. <italic><tp:taxon-name><tp:taxon-name-part taxon-name-part-type="genus" reg="Sarcaulus">S.</tp:taxon-name-part> <tp:taxon-name-part taxon-name-part-type="species" reg="paujilensis">paujilensis</tp:taxon-name-part></tp:taxon-name></italic>, has been previously misidentified as <italic><tp:taxon-name><tp:taxon-name-part taxon-name-part-type="genus" reg="Sarcaulus">S.</tp:taxon-name-part> <tp:taxon-name-part taxon-name-part-type="species" reg="brasiliensis">brasiliensis</tp:taxon-name-part></tp:taxon-name></italic> (<xref ref-type="bibr" rid="B28">Serrano et al. 2021</xref>). This highlights the importance of fieldwork in the genus. <italic><tp:taxon-name><tp:taxon-name-part taxon-name-part-type="genus" reg="Sarcaulus">Sarcaulus</tp:taxon-name-part></tp:taxon-name></italic> is easily recognizable by the leaf disposition; however, as the taxon flowers rarely, many samples are assigned to the morphologically diverse and broadly distributed <italic><tp:taxon-name><tp:taxon-name-part taxon-name-part-type="genus" reg="Sarcaulus">S.</tp:taxon-name-part> <tp:taxon-name-part taxon-name-part-type="species" reg="brasiliensis">brasiliensis</tp:taxon-name-part></tp:taxon-name></italic>. A detailed study of the genus’ distribution will likely reveal many new taxa. It is essential to highlight that <xref ref-type="bibr" rid="B20">Pennington (1990)</xref> pointed out various aspects of <italic><tp:taxon-name><tp:taxon-name-part taxon-name-part-type="genus" reg="Sarcaulus">S.</tp:taxon-name-part> <tp:taxon-name-part taxon-name-part-type="species" reg="brasiliensis">brasiliensis</tp:taxon-name-part></tp:taxon-name></italic> that indicate the importance of further studies: a) the species has two varieties, <italic><tp:taxon-name><tp:taxon-name-part taxon-name-part-type="genus" reg="Sarcaulus">S.</tp:taxon-name-part> <tp:taxon-name-part taxon-name-part-type="species" reg="brasiliensis">brasiliensis</tp:taxon-name-part></tp:taxon-name></italic> var. <tp:taxon-name><tp:taxon-name-part taxon-name-part-type="genus" reg="Sarcaulus"/><tp:taxon-name-part taxon-name-part-type="species">brasiliensis</tp:taxon-name-part></tp:taxon-name> and <italic><tp:taxon-name><tp:taxon-name-part taxon-name-part-type="genus" reg="Sarcaulus">S.</tp:taxon-name-part> <tp:taxon-name-part taxon-name-part-type="species" reg="brasiliensis">brasiliensis</tp:taxon-name-part></tp:taxon-name></italic> var. <italic><tp:taxon-name><tp:taxon-name-part taxon-name-part-type="genus" reg="Sarcaulus"/><tp:taxon-name-part taxon-name-part-type="species" reg="brasiliensis"/><tp:taxon-name-part taxon-name-part-type="variety" reg="gracilis">gracilis</tp:taxon-name-part></tp:taxon-name></italic>, the latter characterized by much smaller leaves, and b) <italic><tp:taxon-name><tp:taxon-name-part taxon-name-part-type="genus" reg="Sarcaulus">S.</tp:taxon-name-part> <tp:taxon-name-part taxon-name-part-type="species" reg="brasiliensis">brasiliensis</tp:taxon-name-part></tp:taxon-name></italic> forms a complex that includes <italic><tp:taxon-name><tp:taxon-name-part taxon-name-part-type="genus" reg="Sarcaulus">S.</tp:taxon-name-part> <tp:taxon-name-part taxon-name-part-type="species" reg="inflexus">inflexus</tp:taxon-name-part></tp:taxon-name></italic> and <italic><tp:taxon-name><tp:taxon-name-part taxon-name-part-type="genus" reg="Sarcaulus">S.</tp:taxon-name-part> <tp:taxon-name-part taxon-name-part-type="species" reg="wurdackii">wurdackii</tp:taxon-name-part></tp:taxon-name></italic>. <xref ref-type="bibr" rid="B20">Pennington (1990)</xref> mentioned that it was not possible to differentiate the two named varieties because variation was continuous. Instead, <italic><tp:taxon-name><tp:taxon-name-part taxon-name-part-type="genus" reg="Sarcaulus">S.</tp:taxon-name-part> <tp:taxon-name-part taxon-name-part-type="species" reg="inflexus">inflexus</tp:taxon-name-part></tp:taxon-name></italic> and <italic><tp:taxon-name><tp:taxon-name-part taxon-name-part-type="genus" reg="Sarcaulus">S.</tp:taxon-name-part> <tp:taxon-name-part taxon-name-part-type="species" reg="wurdackii">wurdackii</tp:taxon-name-part></tp:taxon-name></italic> can be distinguished by their pubescent pedicels (i.e. <italic><tp:taxon-name><tp:taxon-name-part taxon-name-part-type="genus" reg="Sarcaulus">S.</tp:taxon-name-part> <tp:taxon-name-part taxon-name-part-type="species" reg="inflexus">inflexus</tp:taxon-name-part></tp:taxon-name></italic>) and leaves (i.e. <italic><tp:taxon-name><tp:taxon-name-part taxon-name-part-type="genus" reg="Sarcaulus">S.</tp:taxon-name-part> <tp:taxon-name-part taxon-name-part-type="species" reg="wurdackii">wurdackii</tp:taxon-name-part></tp:taxon-name></italic>). Moreover, 10 years ago, in the “Manual de plantas de Costa Rica”, two new species of <italic><tp:taxon-name><tp:taxon-name-part taxon-name-part-type="genus" reg="Sarcaulus">Sarcaulus</tp:taxon-name-part></tp:taxon-name></italic> were proposed but not properly described and remained unnamed (<xref ref-type="bibr" rid="B19">Morales 2015</xref>). These cases indicate that more detailed studies of field characters and molecular phylogenetics are required to elucidate the diversity in this genus.</p><p>Moreover, <italic><tp:taxon-name><tp:taxon-name-part taxon-name-part-type="genus" reg="Sarcaulus">S.</tp:taxon-name-part> <tp:taxon-name-part taxon-name-part-type="species" reg="paujilensis">paujilensis</tp:taxon-name-part></tp:taxon-name></italic> differs from other taxa in the genus in the characters discussed in the diagnosis and in the following key.</p></tp:treatment-sec><tp:treatment-sec sec-type="Additional specimens examined"><title>Additional specimens examined.</title><p><bold>Colombia</bold> • Boyacá. Municipio Puerto Pinzón, Reserva Proaves El Paujil, Sendero principal hacia barranco, <named-content xmlns:xlink="http://www.w3.org/1999/xlink" content-type="dwc:verbatimCoordinates" xlink:type="simple">6°03' 01" N, 74° 15' 51" W</named-content>, 200 m, 23 oct. 2024, fr., <italic>A. F. Majin-Ladino, L.D. Rodríguez, J. Briceño &amp; M. Mahecha 235</italic> (UMNG-H); Municipio Puerto Pinzón Reserva Proaves El Paujil, Sendero La Guinea hacia El Minero, <named-content xmlns:xlink="http://www.w3.org/1999/xlink" content-type="dwc:verbatimCoordinates" xlink:type="simple">6°01'31"N, 74°12'6"W</named-content>, 380 m, 7 Feb 2025 [fr]. <italic>A. F. Majin-Ladino, Adriana L. Torres, Aura M. Jurado &amp; Jesús Sánchez 288</italic> (UMNG-H. HUA); Municipio Puerto Pinzón, Reserva Proaves El Paujil, Sendero El Caño, <named-content xmlns:xlink="http://www.w3.org/1999/xlink" content-type="dwc:verbatimCoordinates" xlink:type="simple">6°02'46"N, 74°16'4"W</named-content>, 210 m, 12 Feb 2025 [fr]. <italic>A. F. Majin-Ladino, Adriana L. Torres, Aura M. Jurado &amp; Jesús Sánchez 339</italic> (UMNG-H, HUA).</p></tp:treatment-sec><tp:treatment-sec><!--Section generated to contain objects referenced in tp:taxon-treatment.--><fig id="F2" position="float" orientation="portrait"><object-id xmlns:xlink="http://www.w3.org/1999/xlink" content-type="doi" xlink:type="simple">10.3897/phytokeys.273.175192.figure2</object-id><object-id xmlns:xlink="http://www.w3.org/1999/xlink" content-type="arpha" xlink:type="simple">0F911DBF-7460-5671-AE5A-81B74B053302</object-id><label>Figure 2.</label><caption><p><italic><tp:taxon-name><tp:taxon-name-part taxon-name-part-type="genus" reg="Sarcaulus">Sarcaulus</tp:taxon-name-part> <tp:taxon-name-part taxon-name-part-type="species" reg="paujilensis">paujilensis</tp:taxon-name-part></tp:taxon-name></italic>. <bold>A</bold>. Flowering branch; <bold>B</bold>. Flower from the above; <bold>C</bold>. stamens and staminodes; <bold>D</bold>. Petals, stamens and staminodes; <bold>E</bold>. Stamens; <bold>F</bold>. Pistil and perianth; <bold>G</bold>. Fruit; <bold>H</bold>. Detail of leaf tertiary venation; <bold>I</bold>. Fruit interior; <bold>J</bold>. seeds—illustration by Andrés F. Majín-Ladino.</p></caption><graphic xmlns:xlink="http://www.w3.org/1999/xlink" xlink:href="phytokeys-273-037_article-175192__-g002.jpg" id="oo_1589476.jpg" position="float" orientation="portrait" xlink:type="simple"><uri content-type="original_file" xlink:type="simple">https://binary.pensoft.net/fig/1589476</uri></graphic></fig><fig id="F3" position="float" orientation="portrait"><object-id xmlns:xlink="http://www.w3.org/1999/xlink" content-type="doi" xlink:type="simple">10.3897/phytokeys.273.175192.figure3</object-id><object-id xmlns:xlink="http://www.w3.org/1999/xlink" content-type="arpha" xlink:type="simple">2F7E9244-92BE-500D-81CE-A3CEF2AB55CE</object-id><label>Figure 3.</label><caption><p><italic><tp:taxon-name><tp:taxon-name-part taxon-name-part-type="genus" reg="Sarcaulus">Sarcaulus</tp:taxon-name-part> <tp:taxon-name-part taxon-name-part-type="species" reg="paujilensis">paujilensis</tp:taxon-name-part></tp:taxon-name></italic>. <bold>A</bold>. Flowering branch; <bold>B</bold>. Seed; <bold>C</bold>. Fruiting branch; <bold>D</bold>. Immature fruit; <bold>E</bold>. Mature fruit; <bold>F, G</bold>. Transversal section of fresh fruit. Photos by <bold>A</bold>. Lizette Sierra, Paula Lara, and Luisa Suarez; <bold>B–G</bold>. Andrés F. Majín-Ladino.</p></caption><graphic xmlns:xlink="http://www.w3.org/1999/xlink" xlink:href="phytokeys-273-037_article-175192__-g003.jpg" id="oo_1589477.jpg" position="float" orientation="portrait" xlink:type="simple"><uri content-type="original_file" xlink:type="simple">https://binary.pensoft.net/fig/1589477</uri></graphic></fig></tp:treatment-sec><ref-list><ref id="B13"><mixed-citation xmlns:xlink="http://www.w3.org/1999/xlink" xlink:type="simple">IUCN (2024) The IUCN Red List Categories and Criteria, ver. 16. Prepared by the Standards and Petitions Committee. <ext-link xlink:href="http://www.iucnredlist.org/documents/RedListGuidelines.pdf" ext-link-type="uri" xlink:type="simple">http://www.iucnredlist.org/documents/RedListGuidelines.pdf</ext-link> [accessed 29 September 2025]</mixed-citation></ref><ref id="B25"><mixed-citation xmlns:xlink="http://www.w3.org/1999/xlink" xlink:type="simple">Rivers MC, Taylor L, Brummitt NA, Meagher TR, Roberts DL, Lughadha EN (2011) How many herbarium specimens are needed to detect threatened species? Biological Conservation 144: 2541–2547. <ext-link xlink:href="10.1016/j.biocon.2011.07.014" ext-link-type="doi" xlink:type="simple">https://doi.org/10.1016/j.biocon.2011.07.014</ext-link></mixed-citation></ref><ref id="B39"><mixed-citation xmlns:xlink="http://www.w3.org/1999/xlink" xlink:type="simple">Verspagen N, Erkens RHJ (2022) A method for making Red List assessments with herbarium data and distribution models for species-rich plant taxa: Lessons from the Neotropical genus Guatteria (<tp:taxon-name><tp:taxon-name-part taxon-name-part-type="family">Annonaceae</tp:taxon-name-part></tp:taxon-name>). Plant, People and Planet: 1–11. <ext-link xlink:href="10.1002/ppp3.10309" ext-link-type="doi" xlink:type="simple">https://doi.org/10.1002/ppp3.10309</ext-link></mixed-citation></ref><ref id="B26"><mixed-citation xmlns:xlink="http://www.w3.org/1999/xlink" xlink:type="simple">Rodríguez Eraso N, Armenteras-Pascual D, Alumbreros JR (2013) Land use and land cover change in the Colombian Andes: Dynamics and future scenarios. Journal of Land Use Science 8: 154–174. <ext-link xlink:href="10.1080/1747423X.2011.650228" ext-link-type="doi" xlink:type="simple">https://doi.org/10.1080/1747423X.2011.650228</ext-link></mixed-citation></ref><ref id="B27"><mixed-citation xmlns:xlink="http://www.w3.org/1999/xlink" xlink:type="simple">Salgado J, Shurin JB, Vélez MI, Link A, Lopera-Congote L, González-Arango C, Jaramillo F, Åhlén I, deLuna G (2022) Causes and consequences of recent degradation of the Magdalena River basin, Colombia. Limnology and Oceanography Letters. <ext-link xlink:href="10.1002/lol2.10272" ext-link-type="doi" xlink:type="simple">https://doi.org/10.1002/lol2.10272</ext-link></mixed-citation></ref><ref id="B28"><mixed-citation xmlns:xlink="http://www.w3.org/1999/xlink" xlink:type="simple">Serrano J, Richardson JE, Milne RI, Mondragon GA, Hawkins JA, Bartish IV, Gonzalez M, Chave J, Madriñán S, Cárdenas D, Sanchez SD, Cortés-BR, Pennington RT (2021) Andean orogeny and the diversification of lowland neotropical rain forest trees: A case study in <tp:taxon-name><tp:taxon-name-part taxon-name-part-type="family">Sapotaceae</tp:taxon-name-part></tp:taxon-name>. Global and Planetary Change 201. <ext-link xlink:href="10.1016/j.gloplacha.2021.103481" ext-link-type="doi" xlink:type="simple">https://doi.org/10.1016/j.gloplacha.2021.103481</ext-link></mixed-citation></ref><ref id="B20"><mixed-citation xmlns:xlink="http://www.w3.org/1999/xlink" xlink:type="simple">Pennington TD (1990) Flora Neotropica (Vol. 52), <tp:taxon-name><tp:taxon-name-part taxon-name-part-type="family">Sapotaceae</tp:taxon-name-part></tp:taxon-name>. New York Botanical Garden Press, New York, 770 pp.</mixed-citation></ref><ref id="B19"><mixed-citation xmlns:xlink="http://www.w3.org/1999/xlink" xlink:type="simple">Morales JF (2015) <tp:taxon-name><tp:taxon-name-part taxon-name-part-type="family">Sapotaceae</tp:taxon-name-part></tp:taxon-name>. In: Hammel BE, Grayum MH, Herrera C, Zamora N (Eds) Manual de Plantas de Costa Rica. 96–140. <ext-link xlink:href="10.5962/bhl.title.891" ext-link-type="doi" xlink:type="simple">https://doi.org/10.5962/bhl.title.891</ext-link></mixed-citation></ref></ref-list></tp:taxon-treatment>
